# Supplementary material for: Role of mitochondria and cardiolipins in growth inhibition of breast cancer cells by retinoic acid
Source: J Exp Clin Cancer Res. 2019 Oct 29;38:436. doi: 10.1186/s13046-019-1438-y (PMC6821005; doi:10.1186/s13046-019-1438-y)
Supplement: Supplementary file 3 — Additional file 3: Table S2. Effects of ATRA on cardiolipin amounts in SK-BR-3 cells. [file 13046_2019_1438_MOESM3_ESM.xlsx]

## Sheet: time
	CL(16:1/16:1/16:1/16:1)	CL(16:1/16:1/16:1/16:0)	CL(16:1/16:1/16:1/16:0)	CL(16:1/20:2/16:2/16:2)	CL(16:1/16:1/16:1/16:0)	CL(16:0/16:0/16:1/16:1)	CL(16:1/16:1/16:1/18:1)	CL(16:1/16:1/16:1/18:1)	CL(16:1/16:1/16:1/18:1)	CL(16:1/18:2/16:2/18:2)	CL(16:1/18:1/16:1/16:0)	CL(16:1/16:0/18:1/16:1)	CL(16:1/16:0/18:1/16:1)	CL(16:1/18:1/18:1/16:2)	CL(16:1/18:1/18:1/16:2)	CL(16:1/18:1/16:1/16:0)	CL(16:1/18:1/16:1/16:0)	CL(16:0/16:1/18:1/16:0)	CL(16:1/18:1/16:1/18:1)	CL(16:1/18:1/18:1/16:1)	CL(16:1/18:1/16:1/18:1)	CL(16:1/18:1/16:1/18:0)	CL(16:2/18:2/18:1/18:2)	CL(16:1/18:0/18:1/16:1)	CL(16:1/18:0/18:1/16:1)	CL(16:1/18:1/18:1/18:2)	CL(16:1/18:1/18:1/18:2)	CL(16:2/18:0/18:1/18:2)	CL(1'-[16:0/18:2(9Z,12Z)],3'-[18:2(9Z,12Z)/20:4(5Z,8Z,11Z,14Z)])	CL(18:1/16:1/18:1/18:1)	CL(18:1/16:1/18:1/18:1)	CL(16:1/18:1/18:1/18:1)	CL(16:0/20:2/18:1/16:0)	CL(16:0/20:2/18:1/16:0)
	Glycerophospholipids	Glycerophospholipids	Glycerophospholipids	Glycerophospholipids	Glycerophospholipids	Glycerophospholipids	Glycerophospholipids	Glycerophospholipids	Glycerophospholipids	Glycerophospholipids	Glycerophospholipids	Glycerophospholipids	Glycerophospholipids	Glycerophospholipids	Glycerophospholipids	Glycerophospholipids	Glycerophospholipids	Glycerophospholipids	Glycerophospholipids	Glycerophospholipids	Glycerophospholipids	Glycerophospholipids	Glycerophospholipids	Glycerophospholipids	Glycerophospholipids	Glycerophospholipids	Glycerophospholipids	Glycerophospholipids	Glycerophospholipids	Glycerophospholipids	Glycerophospholipids	Glycerophospholipids	Glycerophospholipids	Glycerophospholipids
	Glycerophosphoglycerophosphoglycerols	Glycerophosphoglycerophosphoglycerols	Glycerophosphoglycerophosphoglycerols	Glycerophosphoglycerophosphoglycerols	Glycerophosphoglycerophosphoglycerols	Glycerophosphoglycerophosphoglycerols	Glycerophosphoglycerophosphoglycerols	Glycerophosphoglycerophosphoglycerols	Glycerophosphoglycerophosphoglycerols	Glycerophosphoglycerophosphoglycerols	Glycerophosphoglycerophosphoglycerols	Glycerophosphoglycerophosphoglycerols	Glycerophosphoglycerophosphoglycerols	Glycerophosphoglycerophosphoglycerols	Glycerophosphoglycerophosphoglycerols	Glycerophosphoglycerophosphoglycerols	Glycerophosphoglycerophosphoglycerols	Glycerophosphoglycerophosphoglycerols	Glycerophosphoglycerophosphoglycerols	Glycerophosphoglycerophosphoglycerols	Glycerophosphoglycerophosphoglycerols	Glycerophosphoglycerophosphoglycerols	Glycerophosphoglycerophosphoglycerols	Glycerophosphoglycerophosphoglycerols	Glycerophosphoglycerophosphoglycerols	Glycerophosphoglycerophosphoglycerols	Glycerophosphoglycerophosphoglycerols	Glycerophosphoglycerophosphoglycerols	Glycerophosphoglycerophosphoglycerols	Glycerophosphoglycerophosphoglycerols	Glycerophosphoglycerophosphoglycerols	Glycerophosphoglycerophosphoglycerols	Glycerophosphoglycerophosphoglycerols	Glycerophosphoglycerophosphoglycerols
	Diacylglycerophosphoglycerophosphodiradylglycerols	Diacylglycerophosphoglycerophosphodiradylglycerols	Diacylglycerophosphoglycerophosphodiradylglycerols	Diacylglycerophosphoglycerophosphodiradylglycerols	Diacylglycerophosphoglycerophosphodiradylglycerols	Diacylglycerophosphoglycerophosphodiradylglycerols	Diacylglycerophosphoglycerophosphodiradylglycerols	Diacylglycerophosphoglycerophosphodiradylglycerols	Diacylglycerophosphoglycerophosphodiradylglycerols	Diacylglycerophosphoglycerophosphodiradylglycerols	Diacylglycerophosphoglycerophosphodiradylglycerols	Diacylglycerophosphoglycerophosphodiradylglycerols	Diacylglycerophosphoglycerophosphodiradylglycerols	Diacylglycerophosphoglycerophosphodiradylglycerols	Diacylglycerophosphoglycerophosphodiradylglycerols	Diacylglycerophosphoglycerophosphodiradylglycerols	Diacylglycerophosphoglycerophosphodiradylglycerols	Diacylglycerophosphoglycerophosphodiradylglycerols	Diacylglycerophosphoglycerophosphodiradylglycerols	Diacylglycerophosphoglycerophosphodiradylglycerols	Diacylglycerophosphoglycerophosphodiradylglycerols	Diacylglycerophosphoglycerophosphodiradylglycerols	Diacylglycerophosphoglycerophosphodiradylglycerols	Diacylglycerophosphoglycerophosphodiradylglycerols	Diacylglycerophosphoglycerophosphodiradylglycerols	Diacylglycerophosphoglycerophosphodiradylglycerols	Diacylglycerophosphoglycerophosphodiradylglycerols	Diacylglycerophosphoglycerophosphodiradylglycerols	Diacylglycerophosphoglycerophosphodiradylglycerols	Diacylglycerophosphoglycerophosphodiradylglycerols	Diacylglycerophosphoglycerophosphodiradylglycerols	Diacylglycerophosphoglycerophosphodiradylglycerols	Diacylglycerophosphoglycerophosphodiradylglycerols	Diacylglycerophosphoglycerophosphodiradylglycerols
	1367.9016@18.37	1364.9605@18.52	1369.9151@18.54	1417.9148@18.56	1347.9329@18.57	1371.9333@18.62	1395.9330@18.72	1373.9512@18.72	1390.9779@18.73	1417.9155@18.74	1392.9883@18.78	1397.9456@18.79	1375.9592@18.80	1421.9480@18.93	1416.9922@18.93	1397.9474@19.01	1392.9903@19.01	1377.9800@19.03	1423.9632@19.05	1401.9830@19.05	1419.0087@19.06	1421.0208@19.09	1445.9455@19.09	1403.9951@19.11	1425.9765@19.12	1445.0237@19.26	1427.9970@19.28	1449.9785@19.28	1471.9603@19.30	1451.9939@19.46	1430.0121@19.46	1447.0384@19.47	1432.0207@19.52	1454.0073@19.55
SKBR3_6h_ATRA	0	414618	0	0	1463530	0	1531670	6856320	3623750	0	1006780	0	4607050	441686	487903	277296	188740	501016	4688930	10918900	5378950	2270260	797411	5359750	2371190	1609510	2778740	988780	0	1275170	3213230	1997430	947065	501158
SKBR3_6h_ATRA	0	392457	475889	0	1564790	432245	2653270	8607920	3808660	0	2332270	476863	5147880	579895	841309	0	750494	1676810	5318890	13890700	6893110	3285200	1884300	6226330	3196480	1986530	3357450	1176530	0	1785560	3955200	2406320	1362860	511201
SKBR3_6h_ATRA	216891	981457	566744	193481	1842340	0	3098250	10957900	3750470	0	1304730	840615	6682270	756553	1825000	497408	886865	1515560	6221310	16362600	8614230	4399500	2138020	7369940	3351730	2512610	4752880	1644790	0	2181060	5220430	2805630	1707170	869917
SKBR3 6H ATRA Mean	72297	596177	347544	64493.7	1.62355e+06	144082	2427730	8807380	3.72763e+06	0	1.54793e+06	439159	5.47907e+06	592711	1051404	258235	608700	1.23113e+06	5409710	1.37241e+07	6.9621e+06	3318320	1606577	6.31867e+06	2.97313e+06	2.03622e+06	3629690	1.27003e+06	0	1.74726e+06	4129620	2.40313e+06	1.33903e+06	627425
SKBR3 6H ATRA SD	125222	333846	304391	111706	196123	249557	807276	2.05805e+06	94547.8	0	695406	421574	1.07652e+06	157824	692865	249251	370032	637416	770216	2.72567e+06	1.61874e+06	1.06501e+06	712149	1.00827e+06	527046	453596	1.01484e+06	337853	0	454158	1.0149e+06	404109	380612	210064
SKBR3_6h_DMSO	0	609317	388941	332092	2483010	532652	1457750	7752730	2452720	0	820183	550405	5207400	481757	0	0	245340	1280940	4351630	12241700	6472390	3012540	1307500	5454720	3056420	1569140	4014470	879969	0	1808880	4097850	2106610	1608210	668326
SKBR3_6h_DMSO	0	231098	103237	0	1830770	0	1112740	7011980	3274130	0	503291	0	3229110	830393	900616	189476	0	790411	4186760	11270700	5693340	3189080	1279280	5762520	2512500	1556530	3046760	919272	206965	1294820	3718870	1903270	1173020	478527
SKBR3_6h_DMSO	0	529864	458692	278174	2810040	0	3122880	10903800	4840490	0	2478760	1544990	5383850	747637	1218240	484833	978796	1595810	7190350	16847900	8993170	3714170	2083530	8363550	3130550	2441580	4795160	1760680	401304	2541250	4979820	3084430	2132830	1207690
SKBR3 6H DMSO Mean	0	456760	316957	203422	2.37461e+06	177551	1897790	8556170	3.52245e+06	0	1.26741e+06	698465	4.60679e+06	686596	706285	224770	408045	1222387	5.24291e+06	1.34534e+07	7.05297e+06	3.30526e+06	1556770	6526930	2.89982e+06	1855750	3952130	1.18664e+06	202756	1881650	4.26551e+06	2364770	1638020	784848
SKBR3 6H DMSO SD	0	199426	188344	178219	498554	307527	1.07489e+06	2.06657e+06	1.2131e+06	0	1.06096e+06	783064	1.19636e+06	182157	631942	244336	509279	405880	1.68854e+06	2.97952e+06	1.72483e+06	364959	456406	1.59799e+06	337473	507383	875865	497521	200685	626393	646979	631482	480599	378289
SKBR3_24h_ATRA	184239	233945	92939.6	0	2301250	341131	2035630	8710680	3759230	0	804454	512180	4775310	325156	865348	239411	515644	90743.3	3840270	11197100	5729010	2495000	948732	4496900	1843490	1052280	2240240	763240	250122	1130710	3340530	1378070	949153	388451
SKBR3_24h_ATRA	432257	401806	223479	0	1641540	607092	2137870	8049530	4037360	0	1181840	357442	5198620	0	784196	0	489951	199644	3991950	11464200	6666520	2691620	1899680	5139560	2078850	1350130	2411230	1034000	0	1316880	3283350	2028320	1093870	431504
SKBR3_24h_ATRA	0	208359	489077	0	2123560	481096	2399530	8543270	3906620	0	988331	341564	4231590	0	953187	230935	161754	581976	4110440	10402700	5615810	2850910	1301190	5142550	2338770	1240620	2758410	601642	0	1290680	2972210	1679970	738297	326607
SKBR3 24H ATRA Mean	205499	281370	268499	0	2.02212e+06	476440	2191010	8.43449e+06	3901070	0	991542	403729	4.73517e+06	108385	867577	156782	389116	290788	3.98089e+06	1.10213e+07	6003780	2.67918e+06	1.3832e+06	4.92634e+06	2.08704e+06	1.21434e+06	2469960	799627	83374	1246090	3.1987e+06	1.69545e+06	927107	382187
SKBR3 24H ATRA SD	216911	105082	201869	0	341354	133042	187680	343736	139148	0	188713	94256.5	484763	187729	84517.5	135843	197320	257988	135424	552147	576734	178281	480749	371906	247741	150654	264030	218464	144408	100777	198216	325401	178809	52728.3
SKBR3_24h_DMSO	178446	638330	639847	0	2443300	537597	3496310	11558500	5054210	493931	2578980	794343	6007450	0	1152610	418762	753036	1539240	6020980	15138300	8799710	3319550	1820870	7343290	2971120	1915580	3674650	1289950	186984	1898530	4266720	2196860	1478540	631963
SKBR3_24h_DMSO	863317	915428	449049	502718	3299580	523368	3355240	11215200	5858100	596982	1782160	966762	6388130	962111	1324580	381311	1174500	1529770	5698990	15835900	8966430	3848080	2087300	8493970	3626840	2404860	4338760	1679790	0	1799970	5110240	2545300	1578440	1027320
SKBR3_24h_DMSO	337141	1338270	960325	774085	2832390	792531	4536290	12884800	6780220	690403	4169870	794494	8788340	1851670	2839580	546868	1414510	2779610	7004860	18853900	10484300	4880760	1864500	9431500	4068480	2205760	5293280	2260080	183697	2158630	5403080	2992620	1968770	1121010
SKBR3 24H DMSO Mean	459635	964009	683074	425601	2.85842e+06	617832	3.79595e+06	1.18862e+07	5897510	593772	2843670	851866	7.06131e+06	937927	1.77226e+06	448980	1.11402e+06	1949540	6241610	1.66094e+07	9.41681e+06	4016130	1.92422e+06	8422920	3555480	2175400	4.43556e+06	1.74327e+06	123560	1.95238e+06	4926680	2578260	1675250	926764
SKBR3 24H DMSO SD	358491	352490	258364	392762	428733	151461	645024	881711	863680	98275.3	1.21566e+06	99502.6	1.50772e+06	926072	928320	86816.7	334859	718877	680318	1.97487e+06	928221	794056	142903	1.04592e+06	552149	246049	813645	488171	107019	185294	589999	398903	259057	259568
SKBR3_48h_ATRA	95664	364777	323634	43395.5	1560180	0	2045110	9341610	3812350	696872	628666	500523	4055500	0	1292230	391425	253507	0	3909430	10874900	5555040	2434710	1111790	4214170	1853190	1126360	2386720	843414	0	1092040	2675610	1721690	892181	251903
SKBR3_48h_ATRA	0	131218	0	173406	670042	0	1487050	6875430	2544480	0	806005	0	1777660	0	570771	0	182447	0	3154150	7362320	4248160	1424050	507336	3189130	1306150	486298	1473080	510822	144549	724138	2010910	947970	327570	107851
SKBR3_48h_ATRA	137704	500304	322890	234802	1277290	359199	2960190	10069800	4498830	694813	1601010	725559	3465420	498272	893239	0	438673	0	5095000	11745300	6013310	2654550	1294820	4670490	2318940	1533880	2875040	598777	0	1082540	2958800	1905130	985861	771849
SKBR3 48H ATRA Mean	77789.3	332100	215508	150534	1.16917e+06	119733	2.16412e+06	8762280	3.61855e+06	463895	1.01189e+06	408694	3.09953e+06	166091	918747	130475	291542	0	4052860	9.99417e+06	5272170	2.1711e+06	971315	4.0246e+06	1.82609e+06	1048846	2.24495e+06	651004	48183	966239	2548440	1524930	735204	377201
SKBR3 48H ATRA SD	70570.7	186700	186636	97731.5	454812	207384	743745	1.67413e+06	991483	401746	517838	371394	1.18218e+06	287677	361405	225989	132280	0	978342	2.32043e+06	915942	656238	412108	758657	506938	528075	711651	172337	83455.4	209720	486573	508011	356115	349282
SKBR3_48h_DMSO	152880	519690	147978	260357	2598210	515059	3227620	10217500	3879400	429297	1378020	486903	5092810	0	1149580	333092	787540	855206	4863280	12888800	7012590	3814220	1481490	6901550	2618950	1289160	3266130	787512	0	1418370	3361170	2369230	1363430	603260
SKBR3_48h_DMSO	1168330	1756310	770751	324124	3976040	1670440	5777430	19221100	8428520	707422	5684980	1444260	9538250	1350940	3318260	914293	2144900	3864600	8095530	23364600	13623900	6387010	3104180	11114200	4875980	2492450	5293700	2047990	321945	2264590	6125080	3922250	2678230	1112820
SKBR3_48h_DMSO	615651	1321680	608623	623617	4600740	1339610	6240660	17820000	10155900	790184	4112290	1484340	9903000	1397820	2232920	660935	1985740	2474900	8332190	21026100	12780400	6527250	2419950	10718800	4274010	2349460	4927300	1804380	634937	2067440	5694580	3414710	2012580	1055830
SKBR3 48H DMSO Mean	645620	1.19923e+06	509117	402699	3.725e+06	1.17504e+06	5.0819e+06	1.57529e+07	7487940	642301	3.7251e+06	1138501	8178020	916253	2.23359e+06	636107	1.63939e+06	2.39824e+06	7097000	1.90932e+07	1.1139e+07	5576160	2.33521e+06	9.57818e+06	3922980	2043690	4495710	1.54663e+06	318961	1916800	5.06028e+06	3.2354e+06	2018080	923970
SKBR348H DMSO SD	508388	627338	323091	193959	1.0246e+06	595012	1.62247e+06	4.84469e+06	3.24224e+06	189051	2.17943e+06	564656	2.67809e+06	793845	1.08434e+06	291395	742006	1.50616e+06	1.93807e+06	5.49889e+06	3.59835e+06	1.5275e+06	814657	2.32645e+06	1.16874e+06	657342	1.08049e+06	668602	317479	442766	1.48713e+06	791886	657417	279201
SKBR3_72h_ATRA	160092	0	0	0	372707	118938	644464	4503310	630674	0	0	0	1276200	0	251889	0	0	0	2063080	4507610	2490720	915671	729995	1681090	689791	210906	1024280	165332	0	219469	1150390	606330	284070	0
SKBR3_72h_ATRA	0	0	0	0	407952	143696	921499	5340020	1343380	0	0	0	1604800	0	434498	0	0	123730	2253610	5090390	2963690	1057360	716621	1793990	732504	178925	1098890	197486	0	398514	1256520	513151	287184	0
SKBR3_72h_ATRA	209678	0	0	0	867066	136977	945504	5748190	2393600	0	0	494719	1817440	0	806970	0	0	306026	2856280	7460260	3794870	1283340	682204	2802080	1115420	612437	1423550	358049	0	660454	1828130	756040	365706	95570.5
SKBR3_72h_ATRA	316804	0	0	0	438909	114227	1920430	6355800	2613680	0	0	0	2199810	397610	559671	187729	215969	94389.2	2542450	6152550	3130870	1053010	675104	2299990	1048750	486645	1383550	350124	0	895029	1753180	825488	459453	0
SKBR3 72H ATRA Mean	171644	0	0	0	521658	128460	1.10797e+06	5486830	1.74533e+06	0	0	123680	1.72456e+06	99402.5	513257	46932.2	53992.2	131036	2428855	5.8027e+06	3.09504e+06	1.07735e+06	700981	2.14429e+06	896616	372228	1.23257e+06	267748	0	543366	1497055	675252	349103	23892.6
SKBR3 72H ATRA SD	114141	0	0	0	200792	12226.2	483760	673105	802855	0	0	214220	335357	172170	201828	81289	93517.3	110892	300041	1.12412e+06	467306	131875	22959.8	445588	187570	183155	173582	87129	0	256548	297172	122602	71617.1	41383.2
SKBR3_72h_DMSO	472974	212909	154065	210238	2334320	400817	4045050	8865050	3794020	0	1542270	0	4082800	410234	888334	281614	653998	887550	4092440	11015300	6432170	2716810	905701	5460950	1649000	747110	2322190	381835	0	834901	2591460	1576800	678828	242636
SKBR3_72h_DMSO	0	564603	274356	186106	1750940	845474	2314670	9558590	3866510	333379	679083	0	4288660	262895	384720	297476	0	917675	4773080	10496300	5659740	2068720	1755780	5099810	1868880	1230780	2066750	458517	0	983351	2516270	1402380	1012000	130257
SKBR3_72h_DMSO	726813	786302	509057	70236.9	1783290	318788	3263260	10284400	4343330	0	830749	546732	5252470	0	445289	595026	549711	981090	4740510	11452200	6233730	2075690	1570850	5046220	2793970	672074	2003720	516995	0	935053	2639290	1298890	785053	314204
SKBR3_72h_DMSO	369826	695698	579898	108716	2174350	343477	2297650	8431570	3968210	0	637417	634421	4847330	294377	630542	0	481427	497218	4063390	11088600	5810750	2681530	1408230	4964450	2625340	393252	2146140	548232	0	1013040	2548730	1240520	668190	276760
SKBR3 48H DMSO Mean	392403	564878	379344	143824	2010725	477139	2.98016e+06	9.2849e+06	3.99302e+06	83344.8	922380	295288	4617815	241876	587221	293529	421284	820883	4417355	11013100	6.0341e+06	2.38569e+06	1.41014e+06	5.14286e+06	2.2343e+06	760804	2134700	476395	0	941586	2.57394e+06	1.37965e+06	786018	240964
SKBR348H DMSO SD	301558	251678	199015	65437.6	289080	247949	841196	812066	244226	166690	421528	342844	532306	173250	226346	243048	289682	219270	392356	393953	359788	362276	365037	219244	560432	348345	137909	73189.6	0	78047.8	53350.9	147495	159627	79381.5

## Sheet: Area
lipid	CL(16:1/16:1/16:1/16:1)	CL(16:1_16:1_16:1_16:0)	CL(16:1_16:1_16:1_16:0)	CL(68:7)	CL(64:3)	CL(64:2)	CL(16:1_16:1_16:1_18:1)	CL(16:1_16:1_16:1_18:1)	CL(16:1_16:1_16:1_18:1)	CL(68:7)	CL(66:3)	CL(16:1_16:0_18:1_16:1)	CL(16:1_16:0_18:1_16:1)	CL(16:1_18:1_18:1_16:2)	CL(16:1_18:1_18:1_16:2)	CL(16:1_18:1_16:1_16:0)	CL(16:1_18:1_16:1_16:0)	CL(66:2)	CL(16:1_18:1_16:1_18:1)	CL(16:1_18:1_16:1_18:1)	CL(16:1_18:1_16:1_18:1)	CL(16:1_18:0_18:1_16:1)	CL(70:7)	CL(16:1_18:0_18:1_16:1)	CL(16:1_18:0_18:1_16:1)	CL(16:2_18:0_18:1_18:2)	CL(16:2_18:0_18:1_18:2)	CL(16:2_18:0_18:1_18:2)	CL(72:8)	CL(18:1_16:1_18:1_18:1)	CL(18:1_16:1_18:1_18:1)	CL(18:1_16:1_18:1_18:1)	CL(70:3)	CL(70:3)
m/z@Retention time	1367.9016@18.37	1364.9605@18.52	1369.9151@18.54	1417.9148@18.56	1347.9329@18.57	1371.9333@18.62	1395.9330@18.72	1373.9512@18.72	1390.9779@18.73	1417.9155@18.74	1392.9883@18.78	1397.9456@18.79	1375.9592@18.80	1421.9480@18.93	1416.9922@18.93	1397.9474@19.01	1392.9903@19.01	1377.9800@19.03	1423.9632@19.05	1401.9830@19.05	1419.0087@19.06	1421.0208@19.09	1445.9455@19.09	1403.9951@19.11	1425.9765@19.12	1445.0237@19.26	1427.9970@19.28	1449.9785@19.28	1471.9603@19.30	1451.9939@19.46	1430.0121@19.46	1447.0384@19.47	1432.0207@19.52	1454.0073@19.55
adduct	[M+Na+]	[M+NH4+]	[M+Na+]	[M+Na+]	[M+H+]	[M+Na+]	[M+Na+]	[M+H+]	[M+NH4+]	[M+Na+]	[M+NH4+]	[M+Na+]	[M+H+]	[M+Na+]	[M+NH4+]	[M+Na+]	[M+NH4+]	[M+H+]	[M+Na+]	[M+H+]	[M+NH4+]	[M+NH4+]	[M+Na+]	[M+H+]	[M+Na+]	[M+NH4+]	[M+H+]	[M+Na+]	[M+Na+]	[M+Na+]	[M+H+]	[M+NH4+]	[M+H+]	[M+Na+]
SKBR3_6h_ATRA_10^(-8)	0	449806	157380	223568	1490000	506672	1860000	7930000	3500000	0	1150000	0	4100000	0	1040000	375783	623142	1210000	4640000	13300000	6570000	3110000	1550000	6110000	3090000	1430000	3690000	1070000	257635	1620000	4220000	2030000	1610000	701828
SKBR3_6h_ATRA_10^(-8)	321939	903261	242169	0	1650000	396564	2500000	8010000	3080000	0	1510000	517455	5610000	510443	943769	333587	244367	1510000	5130000	13300000	7860000	3380000	1450000	7120000	2640000	1770000	3530000	1010000	136498	1590000	4010000	2010000	1490000	711654
SKBR3_6h_ATRA_10^(-8)	0	597754	310103	166031	1900000	0	1990000	7120000	4470000	0	0	224536	5000000	0	380894	519808	557911	1050000	4350000	10900000	6180000	2760000	1500000	6460000	2590000	1700000	3650000	919199	0	1510000	3530000	2260000	1370000	668295
SKBR3 6H ATRA 10^(-8) Mean	107313	650274	236551	129866	1680000	301079	2.11667e+06	7.68667e+06	3.68333e+06	0	886667	247330	4.90333e+06	170148	788221	409726	475140	1.25667e+06	4.70667e+06	12500000	6870000	3.08333e+06	1500000	6.56333e+06	2.77333e+06	1.63333e+06	3.62333e+06	999733	131378	1.57333e+06	3920000	2100000	1490000	693926
SKBR3 6H ATRA 10^(-8) SD	185872	231245	76516.4	116089	206640	266491	338280	492375	712905	0	788691	259479	759627	294704	356022	97640.5	202499	233524	394250	1.38564e+06	879261	310859	50000	512868	275379	179536	83266.6	75922.9	128894	56862.4	353695	138924	120000	22734
SKBR3_6h_ATRA_10^(-7)	439964	1230000	363820	228119	2390000	787788	3700000	12400000	4790000	0	2310000	833873	7100000	430232	1650000	659252	683285	2050000	7530000	16100000	9120000	4290000	1820000	7380000	3660000	2100000	4160000	1850000	585241	2020000	5020000	2550000	1930000	912801
SKBR3_6h_ATRA_10^(-7)	0	380581	330197	99172.2	1830000	197760	1560000	7390000	2690000	0	525518	351328	4210000	0	458598	487039	621110	711779	4660000	12300000	6530000	3140000	1130000	5750000	2630000	1490000	3160000	804181	0	1360000	3290000	2150000	1220000	592508
SKBR3_6h_ATRA_10^(-7)	0	644707	643214	0	905121	424941	1970000	7690000	2440000	257856	1290000	0	3010000	417172	1250000	273051	479259	738143	4740000	11700000	6460000	3050000	1310000	5170000	2450000	1610000	3460000	1220000	251768	1660000	3480000	2070000	1340000	600993
SKBR3 6H ATRA 10^(-7) Mean	146655	751763	445744	109097	1.70837e+06	470163	2410000	9160000	3.30667e+06	85952	1.37517e+06	395067	4.77333e+06	282468	1.11953e+06	473114	594551	1.16664e+06	5.64333e+06	1.33667e+07	7370000	3.49333e+06	1420000	6100000	2.91333e+06	1.73333e+06	3.59333e+06	1.29139e+06	279003	1680000	3930000	2.25667e+06	1.49667e+06	702101
SKBR3 6H ATRA 10^(-7) SD	254013	434711	171839	114383	749874	297602	1.13583e+06	2.80993e+06	1.29067e+06	148873	895285	418654	2.10239e+06	244712	606322	193477	104574	765125	1.63439e+06	2.38607e+06	1.51595e+06	691400	357911	1.14582e+06	652865	323161	513160	526552	293570	330454	948736	257164	380044	182521
SKBR3_6h_ATRA_10^(-6)	0	414618	0	0	1460000	0	1530000	6860000	3620000	0	1010000	0	4610000	441686	487903	277296	188740	501016	4690000	10900000	5380000	2270000	797411	5360000	2370000	1610000	2780000	988780	0	1280000	3210000	2000000	947065	501158
SKBR3_6h_ATRA_10^(-6)	0	392457	475889	0	1560000	432245	2650000	8610000	3810000	0	2330000	476863	5150000	579895	841309	0	750494	1680000	5320000	13900000	6890000	3290000	1880000	6230000	3200000	1990000	3360000	1180000	0	1790000	3960000	2410000	1360000	511201
SKBR3_6h_ATRA_10^(-6)	216891	981457	566744	193481	1840000	0	3100000	11000000	3750000	0	1300000	840615	6680000	756553	1830000	497408	886865	1520000	6220000	16400000	8610000	4400000	2140000	7370000	3350000	2510000	4750000	1640000	0	2180000	5220000	2810000	1710000	869917
SKBR3 6H ATRA 10^(-6) Mean	72297	596177	347544	64493.7	1620000	144082	2.42667e+06	8.82333e+06	3.72667e+06	0	1.54667e+06	439159	5480000	592711	1.05307e+06	258235	608700	1233672	5410000	1.37333e+07	6960000	3320000	1.6058e+06	6320000	2.97333e+06	2.03667e+06	3630000	1.26959e+06	0	1750000	4130000	2.40667e+06	1.33902e+06	627425
SKBR3 6H ATRA 10^(-6) SD	125222	333846	304391	111706	196977	249557	808476	2.07823e+06	97125.3	0	693710	421574	1.07373e+06	157824	695657	249251	370032	639522	768960	2.75379e+06	1.61614e+06	1.06532e+06	712056	1.00802e+06	527857	451811	1.01237e+06	334727	0	451331	1.01573e+06	405010	381900	210064
SKBR3_6h_DMSO	0	609317	388941	332092	2480000	532652	1460000	7750000	2450000	0	820183	550405	5210000	481757	0	0	245340	1280000	4350000	12200000	6470000	3010000	1310000	5450000	3060000	1570000	4010000	879969	0	1810000	4100000	2110000	1610000	668326
SKBR3_6h_DMSO	0	231098	103237	0	1830000	0	1110000	7010000	3270000	0	503291	0	3230000	830393	900616	189476	0	790411	4190000	11300000	5690000	3190000	1280000	5760000	2510000	1560000	3050000	919272	206965	1290000	3720000	1900000	1170000	478527
SKBR3_6h_DMSO	0	529864	458692	278174	2810000	0	3120000	10900000	4840000	0	2480000	1540000	5380000	747637	1220000	484833	978796	1600000	7190000	16800000	8990000	3710000	2080000	8360000	3130000	2440000	4800000	1760000	401304	2540000	4980000	3080000	2130000	1210000
SKBR3 6H DMSO Mean	0	456760	316957	203422	2.37333e+06	177551	1.89667e+06	8.55333e+06	3520000	0	1.26782e+06	696802	4.60667e+06	686596	706872	224770	408045	1.22347e+06	5.24333e+06	1.34333e+07	7050000	3.30333e+06	1.55667e+06	6.52333e+06	2900000	1.85667e+06	3.95333e+06	1.18641e+06	202756	1880000	4.26667e+06	2.36333e+06	1.63667e+06	785618
SKBR3 6H DMSO SD	0	199426	188344	178219	498631	307527	1.07379e+06	2.06568e+06	1.21445e+06	0	1.06166e+06	780368	1.19525e+06	182157	632655	244336	509279	407744	1.68776e+06	2.95014e+06	1.72476e+06	363501	453468	1.59813e+06	339559	505206	876375	497129	200685	627933	646323	629471	480555	379580
SKBR3_24h_ATRA_10^(-8)	468655	253163	333044	0	2390000	608399	3210000	12000000	5310000	560190	2070000	534964	6240000	684275	1790000	170335	193822	1360000	5440000	14900000	8220000	3440000	1760000	5980000	2950000	1770000	3780000	1470000	252236	1860000	4100000	2550000	1410000	615275
SKBR3_24h_ATRA_10^(-8)	294110	418418	0	445329	1830000	332887	3210000	10500000	5010000	489329	847889	724463	6210000	795741	1210000	396700	843115	503894	5610000	15000000	9470000	3970000	1780000	6700000	3290000	1840000	3890000	910960	207447	1480000	3590000	2170000	1230000	669508
SKBR3_24h_ATRA_10^(-8)	243775	299515	279649	0	1600000	142133	2160000	8710000	3760000	0	1310000	416050	3970000	570327	809015	408751	530118	886686	5220000	12200000	6910000	2870000	1250000	6470000	2480000	1750000	3240000	1120000	373538	1650000	3370000	2220000	1060000	0
SKBR3 24H ATRA 10^(-8) Mean	335513	323699	204231	148443	1940000	361140	2860000	1.04033e+07	4.69333e+06	349840	1.4093e+06	558492	5.47333e+06	683448	1.26967e+06	325262	522352	916860	5.42333e+06	1.40333e+07	8200000	3.42667e+06	1.59667e+06	6.38333e+06	2.90667e+06	1.78667e+06	3.63667e+06	1.16699e+06	277740	1.66333e+06	3.68667e+06	2.31333e+06	1.23333e+06	428261
SKBR3 24H ATRA 10^(-8) SD	118019	85240.5	178873	257111	406325	234413	606218	1.64713e+06	822091	305035	617077	155547	1.30201e+06	112709	493207	134306	324716	428850	195533	1.5885e+06	1.28012e+06	550121	300389	367741	406735	47258.2	347898	282466	85932.6	190351	374477	206478	175024	371875
SKBR3_24h_ATRA_10^(-7)	336334	724227	112438	175930	2620000	853598	2890000	10200000	5110000	608263	1100000	496664	6300000	506276	1400000	337819	688387	936618	5770000	14100000	7680000	3100000	2480000	6450000	2240000	1910000	3870000	1150000	275294	1780000	4100000	2410000	1440000	636534
SKBR3_24h_ATRA_10^(-7)	126486	573647	388946	213221	1750000	809505	2370000	9850000	4300000	787219	1010000	688012	4210000	1010000	1850000	247450	507226	433365	4530000	11900000	6140000	3130000	1780000	5680000	2150000	1450000	2850000	559984	0	1360000	3340000	1890000	1040000	312357
SKBR3_24h_ATRA_10^(-7)	0	260721	423832	0	1640000	421783	3000000	9430000	4410000	0	883026	1250000	6070000	0	1560000	650950	365252	446398	5640000	14800000	7780000	3330000	1660000	6520000	3180000	1510000	3730000	1440000	0	1550000	3740000	2160000	1390000	492575
SKBR3 24H ATRA 10^(-7) Mean	154273	519532	308405	129717	2.00333e+06	694962	2.75333e+06	9.82667e+06	4.60667e+06	465161	997675	811559	5.52667e+06	505425	1.60333e+06	412073	520288	605460	5.31333e+06	13600000	7200000	3.18667e+06	1.97333e+06	6.21667e+06	2.52333e+06	1.62333e+06	3.48333e+06	1.04999e+06	91764.7	1.56333e+06	3.72667e+06	2.15333e+06	1290000	480489
SKBR3 24H ATRA 10^(-7) SD	169880	236444	170607	113875	536874	237605	336502	385530	439356	412659	109011	391569	1.14605e+06	505001	228108	211751	161963	286865	681493	1.51327e+06	919348	125033	442869	466083	570468	250067	552932	448450	158941	210317	380175	260064	217945	162426
SKBR3_24h_ATRA_10^(-6)	184239	233945	92939.6	0	2300000	341131	2040000	8710000	3760000	0	804454	512180	4780000	325156	865348	239411	515644	90743.3	3840000	11200000	5730000	2500000	948732	4500000	1840000	1050000	2240000	763240	250122	1130000	3340000	1380000	949153	388451
SKBR3_24h_ATRA_10^(-6)	432257	401806	223479	0	1640000	607092	2140000	8050000	4040000	0	1180000	357442	5200000	0	784196	0	489951	199644	3990000	11500000	6670000	2690000	1900000	5140000	2080000	1350000	2410000	1030000	0	1320000	3280000	2030000	1090000	431504
SKBR3_24h_ATRA_10^(-6)	0	208359	489077	0	2120000	481096	2400000	8540000	3910000	0	988331	341564	4230000	0	953187	230935	161754	581976	4110000	10400000	5620000	2850000	1300000	5140000	2340000	1240000	2760000	601642	0	1290000	2970000	1680000	738297	326607
SKBR3 24H ATRA 10^(-6) Mean	205499	281370	268499	0	2020000	476440	2.19333e+06	8.43333e+06	3.90333e+06	0	990928	403729	4.73667e+06	108385	867577	156782	389116	290788	3980000	1.10333e+07	6.00667e+06	2680000	1.38291e+06	4.92667e+06	2.08667e+06	1.21333e+06	2470000	798294	83374	1.24667e+06	3.19667e+06	1.69667e+06	925817	382187
SKBR3 24H ATRA 10^(-6) SD	216911	105082	201869	0	341174	133042	185831	342685	140119	0	187786	94256.5	486450	187729	84517.5	135843	197320	257988	135277	568624	577090	175214	481023	369504	250067	151767	265141	216320	144408	102144	198578	325320	177009	52728.3
SKBR3_24h_DMSO	178446	638330	639847	0	2440000	537597	3500000	11600000	5050000	493931	2580000	794343	6010000	0	1150000	418762	753036	1540000	6020000	15100000	8800000	3320000	1820000	7340000	2970000	1920000	3670000	1290000	186984	1900000	4270000	2200000	1480000	631963
SKBR3_24h_DMSO	863317	915428	449049	502718	3300000	523368	3360000	11200000	5860000	596982	1780000	966762	6390000	962111	1320000	381311	1170000	1530000	5700000	15800000	8970000	3850000	2090000	8490000	3630000	2400000	4340000	1680000	0	1800000	5110000	2550000	1580000	1030000
SKBR3_24h_DMSO	337141	1340000	960325	774085	2830000	792531	4540000	12900000	6780000	690403	4170000	794494	8790000	1850000	2840000	546868	1410000	2780000	7000000	18900000	10500000	4880000	1860000	9430000	4070000	2210000	5290000	2260000	183697	2160000	5400000	2990000	1970000	1120000
SKBR3 24H DMSO Mean	459635	964586	683074	425601	2.85667e+06	617832	3800000	11900000	5.89667e+06	593772	2.84333e+06	851866	7.06333e+06	937370	1770000	448980	1111012	1950000	6240000	16600000	9.42333e+06	4.01667e+06	1.92333e+06	8420000	3.55667e+06	2.17667e+06	4.43333e+06	1.74333e+06	123560	1.95333e+06	4.92667e+06	2580000	1.67667e+06	927321
SKBR3 24H DMSO SD	358491	353409	258364	392762	430620	151461	644670	888819	865583	98275.3	1.21657e+06	99502.6	1.50736e+06	925248	930537	86816.7	332431	718818	677348	2.02237e+06	936287	793242	145717	1.04676e+06	553655	241730	814023	488092	107019	185831	586884	395854	258908	259716
SKBR3_48h_ATRA_10^(-8)	0	340134	0	0	820794	0	1510000	7360000	2980000	269976	0	0	2990000	547100	957357	147677	401572	0	3360000	9100000	5370000	2050000	1140000	3610000	1490000	897142	2030000	539470	157470	761427	2750000	1320000	582990	345139
SKBR3_48h_ATRA_10^(-8)	0	372773	0	341911	1100000	248751	1920000	8950000	5190000	0	0	451702	4210000	429894	1280000	268780	329069	707767	4450000	11900000	6480000	3110000	1380000	5260000	2420000	1330000	2430000	702897	0	1020000	3360000	1970000	961618	423014
SKBR3_48h_ATRA_10^(-8)	346317	449362	386887	451160	2230000	438887	4020000	13500000	8360000	404172	2750000	586132	6600000	869413	2050000	579740	787188	830947	6080000	16700000	10100000	4470000	1580000	7720000	3590000	2660000	4060000	1480000	479186	1980000	5090000	3050000	1580000	905892
SKBR3 48H ATRA 10^(-8) Mean	115439	387423	128962	264357	1383598	229213	2.48333e+06	9.93667e+06	5510000	224716	916667	345945	4600000	615469	1429119	332066	505943	512905	4630000	1.25667e+07	7.31667e+06	3210000	1.36667e+06	5530000	2500000	1.62905e+06	2840000	907456	212219	1253809	3.73333e+06	2.11333e+06	1041536	558015
SKBR3 48H ATRA 10^(-8) SD	199946	56068.3	223369	235366	746181	220095	1.34649e+06	3.1867e+06	2.70424e+06	205852	1.58771e+06	307044	1.83633e+06	227596	561377	222875	246248	448438	1.3689e+06	3.84361e+06	2.47351e+06	1.2131e+06	220303	2.06826e+06	1.05228e+06	918689	1.07531e+06	502526	244239	642051	1.21385e+06	873861	503287	303776
SKBR3_48h_ATRA_10^(-7)	212614	145767	0	0	678024	0	915414	7190000	2620000	0	623392	0	2180000	0	939437	0	394905	0	3090000	8280000	4970000	1890000	836521	2810000	1060000	888855	2030000	491321	86107.9	687360	2120000	1250000	637967	166675
SKBR3_48h_ATRA_10^(-7)	492026	248045	268766	0	1210000	805793	3790000	12500000	5210000	0	658116	647603	4730000	516222	767509	386399	495547	0	5220000	12700000	7200000	2670000	1760000	5490000	2400000	1570000	3060000	628996	0	1330000	3560000	2090000	965234	330605
SKBR3_48h_ATRA_10^(-7)	372468	489722	0	224469	1650000	0	2470000	10800000	5680000	0	1590000	436886	5090000	0	977184	520495	227897	170422	5020000	12400000	7080000	2560000	1470000	5490000	2540000	1670000	2460000	923856	0	1480000	3170000	2070000	794769	270289
SKBR3 48H ATRA 10^(-7) Mean	359036	294511	89588.7	74823	1.17934e+06	268598	2.3918e+06	1.01633e+07	4.50333e+06	0	957169	361496	4000000	172074	894710	302298	372783	56807.3	4.44333e+06	1.11267e+07	6.41667e+06	2.37333e+06	1355507	4.59667e+06	2000000	1376285	2.51667e+06	681391	28702.6	1.16579e+06	2950000	1.80333e+06	799323	255856
SKBR3 48H ATRA 10^(-7) SD	140189	176623	155172	129597	486713	465225	1.43889e+06	2.71165e+06	1.64786e+06	0	548322	330318	1.58641e+06	298041	111764	270247	135189	98393.2	1.17628e+06	2.46984e+06	1.25429e+06	422177	472266	1.5473e+06	817068	425078	517333	220976	49714.4	421063	744782	479305	163681	82912.5
SKBR3_48h_ATRA_10^(-6)	95664	364777	323634	43395.5	1560000	0	2050000	9340000	3810000	696872	628666	500523	4060000	0	1290000	391425	253507	0	3910000	10900000	5560000	2430000	1110000	4210000	1850000	1130000	2390000	843414	0	1090000	2680000	1720000	892181	251903
SKBR3_48h_ATRA_10^(-6)	0	131218	0	173406	670042	0	1490000	6880000	2540000	0	806005	0	1780000	0	570771	0	182447	0	3150000	7360000	4250000	1420000	507336	3190000	1310000	486298	1470000	510822	144549	724138	2010000	947970	327570	107851
SKBR3_48h_ATRA_10^(-6)	137704	500304	322890	234802	1280000	359199	2960000	10100000	4500000	694813	1600000	725559	3470000	498272	893239	0	438673	0	5100000	11700000	6010000	2650000	1290000	4670000	2320000	1530000	2880000	598777	0	1080000	2960000	1910000	985861	771849
SKBR3 24H ATRA 10^(-6) Mean	77789.3	332100	215508	150534	1170014	119733	2.16667e+06	8.77333e+06	3.61667e+06	463895	1011557	408694	3.10333e+06	166091	918003	130475	291542	0	4.05333e+06	9.98667e+06	5.27333e+06	2.16667e+06	969112	4.02333e+06	1.82667e+06	1048766	2.24667e+06	651004	48183	964713	2550000	1525990	735204	377201
SKBR3 24H ATRA 10^(-6) SD	70570.7	186700	186636	97731.5	455059	207384	741912	1.68313e+06	994200	401746	517263	371394	1.1834e+06	287677	360253	225989	132280	0	982870	2.30966e+06	914349	655922	409912	757452	505404	526572	715844	172337	83455.4	208404	488160	509515	356115	349282
SKBR3_48h_DMSO	152880	519690	147978	260357	2600000	515059	3230000	10200000	3880000	429297	1380000	486903	5090000	0	1150000	333092	787540	855206	4860000	12900000	7010000	3810000	1480000	6900000	2620000	1290000	3270000	787512	0	1420000	3360000	2370000	1360000	603260
SKBR3_48h_DMSO	1170000	1760000	770751	324124	3980000	1670000	5780000	19200000	8430000	707422	5680000	1440000	9540000	1350000	3320000	914293	2140000	3860000	8100000	23400000	13600000	6390000	3100000	11100000	4880000	2490000	5290000	2050000	321945	2260000	6130000	3920000	2680000	1110000
SKBR3_48h_DMSO	615651	1320000	608623	623617	4600000	1340000	6240000	17800000	10200000	790184	4110000	1480000	9900000	1400000	2230000	660935	1990000	2470000	8330000	21000000	12800000	6530000	2420000	10700000	4270000	2350000	4930000	1800000	634937	2070000	5690000	3410000	2010000	1060000
SKBR3 48H DMSO Mean	646177	1.1999e+06	509117	402699	3.72667e+06	1.17502e+06	5.08333e+06	1.57333e+07	7.50333e+06	642301	3.72333e+06	1.13563e+06	8.17667e+06	916667	2.23333e+06	636107	1639180	2.39507e+06	7.09667e+06	19100000	1.11367e+07	5.57667e+06	2.33333e+06	9.56667e+06	3.92333e+06	2.04333e+06	4.49667e+06	1.54584e+06	318961	1.91667e+06	5060000	3.23333e+06	2.01667e+06	924420
SKBR3 48H DMSO SD	509247	628817	323091	193959	1.02378e+06	594883	1.62143e+06	4.84286e+06	3.26031e+06	189051	2.17592e+06	562174	2.67919e+06	794250	1.085e+06	291395	741345	1.5038e+06	1.94042e+06	5.50182e+06	3.59611e+06	1.53158e+06	813470	2.31805e+06	1.1692e+06	656150	1.07747e+06	668519	317479	440492	1.48859e+06	789958	660025	279254
SKBR3_72h_ATRA_10^(-8)	280509	0	263013	0	919009	214755	926732	7680000	2870000	0	0	0	2510000	0	1110000	416339	0	315602	4240000	9360000	4700000	2180000	1090000	4400000	2200000	929127	2400000	638610	0	1190000	2650000	1240000	730011	484198
SKBR3_72h_ATRA_10^(-8)	0	125197	111083	0	750524	311427	2470000	8100000	3070000	0	726828	0	2640000	513492	362017	252546	270412	301611	4170000	9880000	5470000	2040000	1130000	4280000	2090000	983114	2470000	815652	0	896896	2530000	1100000	804709	354686
SKBR3_72h_ATRA_10^(-8)	215956	346554	125111	0	718975	0	3880000	6600000	2340000	0	757909	380756	3930000	296831	367148	454466	0	638179	4210000	9920000	4700000	1960000	1600000	4290000	2210000	1230000	2330000	740836	215831	1270000	2990000	1430000	964848	365104
SKBR3_72h_ATRA_10^(-8)	0	0	0	0	785896	0	1890000	6180000	3060000	0	0	301665	2190000	0	572017	0	60757.3	0	3040000	7320000	4030000	1380000	985519	3600000	1390000	412190	1820000	532484	0	835488	2110000	1200000	606458	362287
SKBR3 72H ATRA 10^(-8) Mean	124116	117938	124802	0	793601	131546	2291683	7140000	2835000	0	371184	170605	2817500	202581	602796	280838	82792.3	313848	3915000	9120000	4725000	1890000	1.20138e+06	4142500	1972500	888608	2255000	681896	53957.8	1048096	2570000	1242500	776506	391569
SKBR3 72H ATRA 10^(-8) SD	145720	163439	107806	0	87960.6	156939	1.23545e+06	899333	342588	0	428794	199627	765392	250085	351998	206702	128317	260668	584038	1.22681e+06	588586	351947	272638	365730	392120	343558	295579	123237	107916	214042	363318	138173	149829	61909.4
SKBR3_72h_ATRA_10^(-7)	384799	432306	277109	109299	1610000	901610	3990000	10100000	4410000	749234	1070000	1050000	4670000	1320000	976693	643672	587615	0	5090000	12700000	5700000	2980000	2390000	5690000	2540000	1510000	3350000	1410000	223900	1480000	3880000	1740000	1370000	717623
SKBR3_72h_ATRA_10^(-7)	392455	253942	0	44621.2	475924	354103	2260000	7630000	2640000	0	0	316328	3000000	278361	391851	0	225061	267500	3970000	9670000	4440000	2090000	1300000	3770000	2140000	858004	2830000	796994	163744	1210000	2420000	1290000	981825	501026
SKBR3_72h_ATRA_10^(-7)	0	0	162189	0	751190	161999	1570000	7640000	2680000	0	645339	0	2920000	0	660996	242558	574038	172098	3350000	7860000	4390000	1710000	970176	3250000	1510000	901632	2030000	564889	0	1160000	2640000	1090000	692318	475750
SKBR3_72h_ATRA_10^(-7)	0	153047	0	0	847348	0	1210000	6340000	1120000	0	0	229771	1780000	757018	696569	0	0	0	3250000	7530000	4290000	1310000	1370000	3030000	1890000	918163	1870000	562771	0	1000000	2080000	1100000	444301	254079
SKBR3 72H ATRA 10^(-7) Mean	194314	209824	109824	38480.1	921116	354428	2257500	7927500	2712500	187308	428835	399025	3092500	588845	681527	221558	346678	109900	3915000	9440000	4705000	2022500	1507544	3935000	2020000	1.04695e+06	2520000	833664	96911	1212500	2755000	1305000	872111	487120
SKBR3 72H ATRA 10^(-7) SD	224396	181378	135215	51686.4	485480	392452	1.23443e+06	1.57174e+06	1.3446e+06	374617	524648	454047	1.19016e+06	579082	239223	303753	285610	132743	845596	2.36819e+06	666258	713366	613592	1.21044e+06	432743	309741	694646	399638	114566	199562	784581	304248	398027	189528
SKBR3_72h_ATRA_10^(-6)	160092	0	0	0	372707	118938	644464	4500000	630674	0	0	0	1280000	0	251889	0	0	0	2060000	4510000	2490000	915671	729995	1680000	689791	210906	1020000	165332	0	219469	1150000	606330	284070	0
SKBR3_72h_ATRA_10^(-6)	0	0	0	0	407952	143696	921499	5340000	1340000	0	0	0	1600000	0	434498	0	0	123730	2250000	5090000	2960000	1060000	716621	1790000	732504	178925	1100000	197486	0	398514	1260000	513151	287184	0
SKBR3_72h_ATRA_10^(-6)	209678	0	0	0	867066	136977	945504	5750000	2390000	0	0	494719	1820000	0	806970	0	0	306026	2860000	7460000	3790000	1280000	682204	2800000	1120000	612437	1420000	358049	0	660454	1830000	756040	365706	95570.5
SKBR3_72h_ATRA_10^(-6)	316804	0	0	0	438909	114227	1920000	6360000	2610000	0	0	0	2200000	397610	559671	187729	215969	94389.2	2540000	6150000	3130000	1050000	675104	2300000	1050000	486645	1380000	350124	0	895029	1750000	825488	459453	0
SKBR3 72H ATRA 10^(-6) Mean	171644	0	0	0	521658	128460	1.10787e+06	5487500	1.74267e+06	0	0	123680	1725000	99402.5	513257	46932.2	53992.2	131036	2427500	5802500	3092500	1.07642e+06	700981	2142500	898074	372228	1230000	267748	0	543366	1497500	675252	349103	23892.6
SKBR3 72H ATRA 10^(-6) SD	131799	0	0	0	231855	14117.6	558390	780401	925559	0	0	247360	386566	198805	233051	93864.5	107984	128047	349416	1.29695e+06	538044	150834	26511.7	514871	218425	211489	199666	100608	0	296236	342284	141568	82696.3	47785.2
SKBR3_72h_DMSO	472974	212909	154065	210238	2330000	400817	4050000	8870000	3790000	0	1540000	0	4080000	410234	888334	281614	653998	887550	4090000	11000000	6430000	2720000	905701	5460000	1650000	747110	2320000	381835	0	834901	2590000	1580000	678828	242636
SKBR3_72h_DMSO	0	564603	274356	186106	1750000	845474	2310000	9560000	3870000	333379	679083	0	4290000	262895	384720	297476	0	917675	4770000	10500000	5660000	2070000	1760000	5100000	1870000	1230000	2070000	458517	0	983351	2520000	1400000	1010000	130257
SKBR3_72h_DMSO	726813	786302	509057	70236.9	1780000	318788	3260000	10300000	4340000	0	830749	546732	5250000	0	445289	595026	549711	981090	4740000	11500000	6230000	2080000	1570000	5050000	2790000	672074	2000000	516995	0	935053	2640000	1300000	785053	314204
SKBR3_72h_DMSO	369826	695698	579898	108716	2170000	343477	2300000	8430000	3970000	0	637417	634421	4850000	294377	630542	0	481427	497218	4060000	11100000	5810000	2680000	1410000	4960000	2630000	393252	2150000	548232	0	1010000	2550000	1240000	668190	276760
SKBR3 72H DMSO Mean	392403	564878	379344	143824	2007500	477139	2980000	9290000	3992500	83344.8	921812	295288	4617500	241876	587221	293529	421284	820883	4415000	11025000	6032500	2387500	1.41143e+06	5142500	2235000	760609	2135000	476395	0	940826	2575000	1380000	785518	240964
SKBR3 72H DMSO SD	301558	251678	199015	65437.6	287793	247949	843524	818332	243088	166690	420415	342844	532377	173250	226346	243048	289682	219270	392980	411299	358364	361236	366246	219450	559613	347994	137720	73189.6	0	77129.4	51961.5	148773	158683	79381.5
