# Supplementary material for: Role of mitochondria and cardiolipins in growth inhibition of breast cancer cells by retinoic acid
Source: J Exp Clin Cancer Res. 2019 Oct 29;38:436. doi: 10.1186/s13046-019-1438-y (PMC6821005; doi:10.1186/s13046-019-1438-y)
Supplement: Supplementary file 4 — Additional file 4: Table S3. Effects of ATRA on cardiolipin amounts in genetically engineered breast cancer MDA-MB-453 and SK-BR-3 cells. [file 13046_2019_1438_MOESM4_ESM.xlsx]

## Sheet: Sheet1
lipid	CL(74:2)	CL(64:4)	CL(66:5)	CL(64:3)	CL(66:4)	CL(68:5)	CL(16:1_16:0_18:1_16:1)	CL(16:1_16:0_18:1_16:1)	CL(70:6)	CL(68:4)	CL(68:4)	CL(68:4)	CL(16:1_18:1_18:1_18:2)	CL(72:7)	CL(16:1_18:1_18:1_18:2)	CL(16:1_18:0_18:1_16:1)	CL(16:1_18:0_18:1_16:1)	CL(16:1_18:1_18:1_18:1)	CL(16:1_18:1_18:1_18:1)	CL(72:6)	CL(70:4)	CL(70:4)	CL(70:3)	CL(68:2)	CL(18:1_18:1_18:1_18:2)	CL(18:1_18:1_18:1_18:2)	CL(70:2)	CL(72:4)
m/z@Retention time	1490.1076@16.86	1362.9445@18.99	1388.9610@19.18	1364.9588@19.28	1390.9765@19.36	1416.9905@19.58	1397.9449@19.59	1375.9622@19.62	1443.0060@19.79	1419.0053@19.81	1401.9801@19.83	1419.0063@19.85	1445.0217@20.06	1469.0215@20.07	1449.9765@20.08	1425.9750@20.12	1421.0185@20.14	1451.9917@20.33	1430.0089@20.35	1471.0376@20.38	1430.0100@20.38	1447.0362@20.43	1449.0486@20.47	1423.0346@20.56	1473.0520@20.66	1478.0078@20.67	1456.0240@20.72	1475.0679@21.06
adduct	[M+H+]	[M+NH4+]	[M+NH4+]	[M+NH4+]	[M+NH4+]	[M+NH4+]	[M+Na+]	[M+H+]	[M+NH4+]	[M+NH4+]	[M+H+]	[M+NH4+]	[M+NH4+]	[M+NH4+]	[M+Na+]	[M+Na+]	[M+NH4+]	[M+Na+]	[M+H+]	[M+NH4+]	[M+H+]	[M+NH4+]	[M+NH4+]	[M+NH4+]	[M+NH4+]	[M+Na+]	[M+Na+]	[M+NH4+]
190131_FullMS_MDA-MB453-VectC1_48h_ATRA_1_pos	6340000000	413000000000	691867	377000000000	1410000000000	224000000000	174000000000	400000000000	0	1060000000000	1150000000000	1020000000000	13900000000	0	520891	708429	134000000000	216000000000	397000000000	0	394000000000	345000000000	13100000000	134152	72583.3	0	70225.3	113858
190131_FullMS_MDA-MB453-VectC1_48h_ATRA_2_pos	366000000000	289000000000	430501	185000000000	1080000000000	188000000000	125000000000	284000000000	114069	753000000000	963000000000	72600000000	990653	0	650777	376267	912986	165000000000	346000000000	0	335000000000	30200000000	817686	153373	0	0	0	0
190131_FullMS_MDA-MB453-VectC1_48h_ATRA_3_pos	681000000000	336000000000	498025	225000000000	1090000000000	184000000000	217000000000	299000000000	228626	1020000000000	1080000000000	796000000000	136000000000	0	529725	667607	799178	248000000000	381000000000	0	361000000000	326000000000	921053	108272	86691.2	0	90164.4	0
MDA-MB453-VectC1_ ATRA MEAN	3.51113e+11	346000000000	540131	2.62333e+11	1.19333e+12	1.98667e+11	172000000000	3.27667e+11	114232	9.44333e+11	1.06433e+12	6.29533e+11	4.9967e+10	0	567131	584101	44667237388	2.09667e+11	3.74667e+11	0	3.63333e+11	2.33733e+11	4.36725e+09	131932	53091.5	0	53463.2	37952.7
190131_FullMS_MDA-MB453-VectC1_48h_DMSO_1_pos	1120000000000	227000000000	339351	192000000000	963000000000	192000000000	297000000000	356000000000	0	1040000000000	1180000000000	1000000000000	142000000000	0	893439	176000000000	225000000000	34200000000	504000000000	68241.6	50600000000	434000000000	168000000000	346826	0	0	171872	206126
190131_FullMS_MDA-MB453-VectC1_48h_DMSO_2_pos	583000000000	175000000000	295176	235000000000	686000000000	131000000000	18700000000	286000000000	0	84200000000	1000000000000	801000000000	876984	0	534296	141000000000	14800000000	199000000000	455000000000	0	455000000000	366000000000	124000000000	165611	0	0	0	99348.4
190131_FullMS_MDA-MB453-VectC1_48h_DMSO_3_pos	488000000000	193000000000	213065	186000000000	891000000000	193000000000	233000000000	310000000000	59626.3	1010000000000	972000000000	828000000000	105000000000	0	991082	133000000000	208000000000	236000000000	460000000000	0	450000000000	38200000000	157000000000	426410	0	0	123945	227528
MDA-MB453-VectC1_DMSO MEAN	7.30333e+11	1.98333e+11	282531	2.04333e+11	8.46667e+11	172000000000	182900000000	3.17333e+11	19875.4	711400000000	1.05067e+12	8.76333e+11	8.23336e+10	0	806272	150000000000	1.49267e+11	156400000000	473000000000	22747.2	3.18533e+11	279400000000	1.49667e+11	312949	0	0	98605.7	177667
190131_FullMS_MDA-MB453-RARA-C5_48h_ATRA_1_pos	751959	107000000000	370572	671874	555000000000	154000000000	830708	164000000000	155743	703000000000	767000000000	619000000000	161000000000	0	773166	756391	984566	23000000000	3570000000	0	328000000000	361000000000	728464	252927	180994	100001	61667.5	139019
190131_FullMS_MDA-MB453-RARA-C5_NSerum_48h_ATRA_2_pos	742542	614493	319175	714021	548000000000	120000000000	112000000000	190000000000	142671	637000000000	808000000000	567000000000	127000000000	0	997727	659653	793856	158000000000	314000000000	48566.8	286000000000	274000000000	814515	151717	0	0	114924	54245.7
190131_FullMS_MDA-MB453-RARA-C5_48h_ATRA_3_pos	202000000000	109000000000	103196	112000000000	740000000000	170000000000	134000000000	335000000000	470129	95400000000	967000000000	805000000000	161000000000	0	135000000000	112000000000	116000000000	292000000000	454000000000	53935.2	412000000000	377000000000	155000000000	158033	201785	0	248774	235232
MDA-MB453-RARA-C5_ATRA MEAN	6.73338e+10	72000204831	264314	3.73338e+10	6.14333e+11	148000000000	8.20003e+10	2.29667e+11	256181	4.78467e+11	8.47333e+11	6.63667e+11	1.49667e+11	0	4.50006e+10	37333805348	38667259474	1.57667e+11	257190000000	34167.3	342000000000	3.37333e+11	51667180993	187559	127593	33333.7	141788	142832
190131_FullMS_MDA-MB453-RARA-C5_48h_DMSO_1_pos	192000000000	500977	41815.7	766948	533000000000	13900000000	101000000000	233000000000	191264	818000000000	934000000000	695000000000	162000000000	0	859634	977419	825431	28100000000	490000000000	0	461000000000	381000000000	159000000000	171495	238192	190382	182993	127301
190131_FullMS_MDA-MB453-RARA-C5_48h_DMSO_2_pos	253000000000	103000000000	325288	10000000000	723000000000	125000000000	15000000000	27700000000	112352	967000000000	1030000000000	808000000000	207000000000	0	135000000000	124000000000	133000000000	299000000000	521000000000	121208	480000000000	462000000000	15100000000	109648	250523	0	345758	212242
190131_FullMS_MDA-MB453-RARA-C5_48h_DMSO_3_pos	164000000000	424324	133660	911177	641000000000	157000000000	837384	235000000000	118569	818000000000	92800000000	758000000000	149000000000	0	101000000000	560805	935194	274000000000	444000000000	55785.7	405000000000	360000000000	123000000000	179837	110900	0	252559	337328
MDA-MB453-RARA-C5_DMSO MEAN	203000000000	34333641767	166921	3.33389e+09	6.32333e+11	9.86333e+10	3.86669e+10	1.65233e+11	140728	8.67667e+11	685600000000	7.53667e+11	1.72667e+11	0	7.8667e+10	4.13338e+10	4.43339e+10	2.00367e+11	485000000000	58997.9	4.48667e+11	401000000000	9.90333e+10	153660	199872	63460.7	260437	225624
190131_FullMS_SKBR3-Vect-C6_ATRA_1_pos	160000000000	106000000000	729659	474660	695000000000	503000000000	125000000000	264000000000	218000000000	921000000000	839000000000	719000000000	597000000000	371975	428000000000	221000000000	181000000000	387000000000	572000000000	106000000000	426000000000	436000000000	160000000000	111000000000	106000000000	474675	934960	398123
190131_FullMS_SKBR3-Vect-C6_ATRA_2_pos	210000000000	848611	121000000000	12500000000	99000000000	647000000000	221000000000	397000000000	289000000000	1290000000000	1300000000000	95800000000	707000000000	508586	541000000000	254000000000	236000000000	485000000000	751000000000	141000000000	536000000000	574000000000	280000000000	12700000000	127000000000	730262	183000000000	682195
190131_FullMS_SKBR3-Vect-C6_ATRA_3_pos	333000000000	119000000000	101000000000	953088	916000000000	65400000000	193000000000	433000000000	26200000000	1300000000000	1250000000000	940000000000	664000000000	432514	574000000000	215000000000	198000000000	463000000000	646000000000	929199	482000000000	582000000000	243000000000	128000000000	119000000000	630325	172000000000	526652
SKBR3-Vect-C6_ATRA MEAN	2.34333e+11	7.50003e+10	7.40002e+10	4.16714e+09	570000000000	4.05133e+11	1.79667e+11	3.64667e+11	1.77733e+11	1.17033e+12	1.12967e+12	5.84933e+11	656000000000	437692	5.14333e+11	230000000000	205000000000	445000000000	6.56333e+11	8.23336e+10	4.81333e+11	5.30667e+11	2.27667e+11	83900000000	1.17333e+11	611754	1.18334e+11	535657
190131_FullMS_SKBR3-Vect-C6_DMSO_1_pos	461000000000	180000000000	12000000000	169000000000	1170000000000	744000000000	326000000000	716000000000	339000000000	1680000000000	1720000000000	1280000000000	922000000000	473610	702000000000	374000000000	342000000000	661000000000	855000000000	146000000000	470000000000	701000000000	279000000000	191000000000	132000000000	667838	179000000000	350843
190131_FullMS_SKBR3-Vect-C6_DMSO_2_pos	235000000000	160000000000	759940	188000000000	1080000000000	676000000000	266000000000	457000000000	248000000000	1480000000000	1480000000000	552000000000	76600000000	358455	615000000000	342000000000	351000000000	539000000000	823000000000	132000000000	60300000000	658000000000	24500000000	181000000000	908290	606213	143000000000	388942
190131_FullMS_SKBR3-Vect-C6_DMSO_3_pos	257000000000	140000000000	917149	179000000000	1020000000000	517000000000	285000000000	450000000000	188000000000	1320000000000	1320000000000	102000000000	687000000000	181705	486000000000	233000000000	309000000000	445000000000	705000000000	928483	578000000000	583000000000	239000000000	124000000000	910442	627074	117000000000	443004
SKBR3-Vect-C6_DMSO MEAN	3.17667e+11	160000000000	4.00056e+09	1.78667e+11	1090000000000	6.45667e+11	2.92333e+11	541000000000	2.58333e+11	1.49333e+12	1.50667e+12	6.44667e+11	5.61867e+11	337923	601000000000	3.16333e+11	334000000000	5.48333e+11	7.94333e+11	92666976161	3.69433e+11	6.47333e+11	1.80833e+11	1.65333e+11	44000606244	633708	1.46333e+11	394263
190131_FullMS_SKBR3-RARA-sh18_ATRA_1_pos	228000000000	932002	853199	686636	695000000000	636000000000	171000000000	285000000000	322000000000	1170000000000	1200000000000	894000000000	870000000000	827196	680000000000	235000000000	198000000000	542000000000	780000000000	164000000000	561000000000	597000000000	255000000000	122000000000	832359	111000000000	171000000000	594628
190131_FullMS_SKBR3-RARA-sh18_ATRA_2_pos	132000000000	705401	772261	435400	471000000000	566000000000	197000000000	280000000000	308000000000	1080000000000	1060000000000	851000000000	674000000000	375938	578000000000	220000000000	181000000000	457000000000	644000000000	210000000000	505000000000	606000000000	22100000000	911394	146000000000	12700000000	204000000000	697602
190131_FullMS_SKBR3-RARA-sh18_ATRA_3_pos	270000000000	670362	515545	544997	670000000000	585000000000	158000000000	197000000000	335000000000	115000000000	1150000000000	93900000000	827000000000	672168	656000000000	171000000000	198000000000	572000000000	717000000000	18400000000	489000000000	615000000000	199000000000	866635	134000000000	842924	190000000000	541533
SKBR3-RARA-sh18_ ATRA MEAN	210000000000	769255	713668	555678	612000000000	5.95667e+11	1.75333e+11	254000000000	3.21667e+11	7.88333e+11	1.13667e+12	6.12967e+11	7.90333e+11	625101	638000000000	2.08667e+11	1.92333e+11	5.23667e+11	7.13667e+11	130800000000	5.18333e+11	606000000000	158700000000	40667259343	9.33336e+10	41233614308	1.88333e+11	611254
190131_FullMS_SKBR3-RARA-sh18_DMSO_1_pos	860204	654743	329846	631595	432000000000	352000000000	155000000000	269000000000	16800000000	813000000000	84600000000	0	552000000000	278317	449000000000	181000000000	168000000000	360000000000	526000000000	119000000000	309000000000	43600000000	152000000000	797311	579983	352823	108000000000	64206.3
190131_FullMS_SKBR3-RARA-sh18_DMSO_2_pos	117000000000	589231	459935	612989	463000000000	440000000000	231000000000	253000000000	183000000000	859000000000	1010000000000	636000000000	618000000000	380307	453000000000	234000000000	211000000000	412000000000	549000000000	14500000000	357000000000	488000000000	151000000000	10500000000	911086	654599	117000000000	357221
190131_FullMS_SKBR3-RARA-sh18_DMSO_3_pos	565951	452241	440104	570166	510000000000	385000000000	10700000000	209000000000	172000000000	709000000000	773000000000	535000000000	538000000000	174415	40000000000	230000000000	182000000000	35700000000	54800000000	996507	383000000000	419000000000	14400000000	723652	936877	339940	135000000000	227132
SKBR3-RARA-sh18_DMSO MEAN	39000475385	565405	409962	604917	4.68333e+11	3.92333e+11	1.32233e+11	2.43667e+11	1.23933e+11	7.93667e+11	6.22533e+11	3.90333e+11	5.69333e+11	277680	314000000000	215000000000	187000000000	2.69233e+11	376600000000	44500332169	3.49667e+11	3.16867e+11	105800000000	3.50051e+09	809315	449121	120000000000	216186
